# Supplementary material for: Development of a Novel LC-MS/MS Multi-Method for the Determination of Regulated and Emerging Food Contaminants Including Tenuazonic Acid, a Chromatographically Challenging Alternaria Toxin
Source: Molecules. 2023 Feb 2;28(3):1468. doi: 10.3390/molecules28031468 (PMC9921091; doi:10.3390/molecules28031468)
Supplement: Supplementary file 1 [file molecules-28-01468-s001.zip]

Archive with 1 entries (1 files):
- molecules-2197703-supplementary.pdf
